# Supplementary material for: Optimization of cAMP fluorescence dataset from ACTOne cannabinoid receptor 1 cell line
Source: Data Brief. 2016 Apr 1;7:1118–23. doi: 10.1016/j.dib.2016.03.086 (PMC4833130; doi:10.1016/j.dib.2016.03.086)
Supplement: Supplementary file 1 — Supplementary material [file mmc1.zip]

Archive with 3 entries (3 files):
- coi_disclosure_csp.pdf
- coi_disclosure BMM.pdf
- coi_disclosure. AA.pdf
